# Supplementary material for: Comparative Study on Grape Berry Anthocyanins of Various Teinturier Varieties
Source: Foods. 2022 Nov 16;11(22):3668. doi: 10.3390/foods11223668 (PMC9689461; doi:10.3390/foods11223668)
Supplement: Supplementary file 1 [file foods-11-03668-s001.zip]

Archive with 1 entries (1 files):
- foods-2007770-supplementary.pdf
